# Supplementary material for: Implementing electronic health records on a medical service trip improves the patient care process
Source: Front Health Serv. 2022 Sep 7;2:960427. doi: 10.3389/frhs.2022.960427 (PMC10012798; doi:10.3389/frhs.2022.960427)
Supplement: Supplementary file 1 [file Table_1.XLSX]

## Sheet: Sheet1
Supplementary Material: Excel spreadsheet with the type of patient data gathered and a snapshot of the different screens in the actual EHR system (see insert). Data entered in the EHR for each patient/family will be exported to individual columns.
itemId
status
created
lastModif
Station -- 117
Clinic Day -- 1
Patient-ID -- 424
Primary Patient Number -- 2
Family Status -- 3
Primary Patient Name -- 4
Pimary Gender -- 5
Primary Age -- 6
Primary Speaks English -- 7
Pregnant -- 9
Breastfeeding -- 10
Alcohol Use -- 11
Tobacco Use -- 12
Marijuana Use -- 13
Primary Current Medication -- 17
Primary Allergies -- 18
Primary Past Medical History -- 19
Primary Chief Complaint -- 20
Primary Prayer Requests -- 21
Primary HR -- 312
Primary Respiration -- 313
Primary BP -- 314
Primary Weight -- 315
Primary Temp -- 316
Primary Pregnancy Test -- 317
HepB -- 318
Primary H. Pylori -- 30
Primary H.I.V. -- 31
Primary Malaria -- 32
Primary Pregnancy -- 33
Primary Glucose Fasting -- 34
Primary Glucose Level -- 35
Primary Menstration -- 36
Primary Sexually Active -- 37
Primary Vitamin -- 39
Primary Albendazole -- 40
Provider -- 42
Primary Exam Notes -- 44
Primary Diagnostics Notes -- 319
Primary Diagnosis #1 -- 45
Primary Treatment #1 -- 46
Primary Diagnosis #2 -- 48
Primary Treatment #2 -- 47
Primary Diagnosis #3 -- 49
Primary Treatment #3 -- 50
Primary Diagnosis #4 -- 51
Primary Treatment #4 -- 52
Child-1 Patient Name -- 54
Child-1 Gender -- 55
Child-1 Age -- 56
Child-1 Speaks English -- 57
Child-1 Temperature -- 58
Child-1 Weight -- 59
Child-1 Allergies -- 60
Child-1 Current Medications -- 61
Child-1 Past Medical History -- 62
Child-1 Chief Complaint -- 63
Child-1 H.I.V. -- 64
Child-1 H. Pylori -- 65
Child-1 Malaria -- 66
Child-1 Hep B -- 67
Child-1 Pregnancy -- 483
Child-1 Primary Glucose Fasting -- 491
Child-1 Glucose Level -- 492
Child-1 Albendazole -- 68
Child-2 Patient Number -- 69
Child-2 Patient Name -- 70
Child-2 Gender -- 71
Child-2 Age -- 72
Child-2 Speaks English -- 73
Child-2 Temperature -- 74
Child-2 Weight -- 75
Child-2 Allergies -- 76
Child-2 Current Medications -- 77
Child-2 Past Medical History -- 78
Child-2 Chief Complaint -- 79
Child-2 H.I.V. -- 80
Child-2 H. Pylori -- 81
Child-2 Malaria -- 82
Child-2 Hep B -- 83
Child-2 Pregnancy -- 484
Child-2 Primary Glucose Fasting -- 493
Child-2 Glucose Level -- 494
Child-2 Albendazole -- 84
Child-3 Patient Number -- 85
Child-3 Patient Name -- 86
Child-3 Gender -- 87
Child-3 Age -- 88
Child-3 Speaks English -- 89
Child-3 Temperature -- 90
Child-3 Weight -- 91
Child-3 Allergies -- 92
Child-3 Current Medications -- 93
Child-3 Past Medical History -- 94
Child-3 Chief Complaint -- 95
Child-3 H.I.V. -- 96
Child-3 H. Pylori -- 97
Child-3 Malaria -- 98
Child-3 Hep B -- 99
Child-3 Pregnancy -- 485
Child-3 Primary Glucose Fasting -- 495
Child-3 Glucose Level -- 496
Child-3 Albendazole -- 100
Child-4 Patient Number -- 101
Child-4 Patient Name -- 102
Child-4 Gender -- 103
Child-4 Age -- 104
Child-4 Speaks English -- 105
Child-4 Temperature -- 106
Child-4 Weight -- 107
Child-4 Allergies -- 108
Child-4 Current Medications -- 109
Child-4 Past Medical History -- 110
Child-4 Chief Complaint -- 111
Child-4 H.I.V. -- 112
Child-4 H. Pylori -- 113
Child-4 Malaria -- 114
Child-4 Hep B -- 115
Child-4 Pregnancy -- 486
Child-4 Primary Glucose Fasting -- 497
Child-4 Glucose Level -- 498
Child-4 Albendazole -- 116
Child-5 Patient Name -- 427
Child-5 Gender -- 428
Child-5 Age -- 429
Child-5 Speaks English -- 430
Child-5 Temperature -- 431
Child-5 Weight -- 432
Child-5 Allergies -- 433
Child-5 Current Medications -- 434
Child-5 Past Medical History -- 435
Child-5 Chief Complaint -- 436
Child-5 H.I.V -- 437
Child-5 H. Pylori -- 438
Child-5 Malaria -- 439
Child-5 Hep B -- 440
Child-5 Pregnancy -- 487
Child-5 Primary Glucose Fasting -- 499
Child-5 Glucose Level -- 500
Child-6 Patient Name -- 441
Child-6 Gender -- 442
Child-6 Age -- 443
Child-6 Speaks English -- 444
Child-6 Temperature -- 445
Child-6 Weight -- 446
Child-6 Allergies -- 447
Child-6 Current Medications -- 448
Child-6 Past Medical History -- 449
Child-6 Chief Complaint -- 450
Child-6 H.I.V -- 451
Child-6 H. Pylori -- 452
Child-6 Malaria -- 453
Child-6 Hep B -- 454
Child-6 Pregnancy -- 488
Child-6 Primary Glucose Fasting -- 501
Child-6 Glucose Level -- 502
Child-7 Patient Name -- 455
Child-7 Gender -- 456
Child-7 Age -- 457
Child-7 Speaks English -- 458
Child-7 Temperature -- 459
Child-7 Weight -- 460
Child-7 Allergies -- 461
Child-7 Current Medications -- 462
Child-7 Past Medical History -- 463
Child-7 Chief Complaint -- 464
Child-7 H.I.V -- 465
Child-7 H. Pylori -- 466
Child-7 Malaria -- 467
Child-7 Hep B -- 468
Child-7 Pregnancy -- 489
Child-7 Primary Glucose Fasting -- 503
Child-7 Glucose Level -- 504
Child-8 Patient Name -- 469
Child-8 Gender -- 470
Child-8 Age -- 471
Child-8 Speaks English -- 472
Child-8 Temperature -- 473
Child-8 Weight -- 474
Child-8 Allergies -- 475
Child-8 Current Medications -- 476
Child-8 Past Medical History -- 477
Child-8 Chief Complaint -- 478
Child-8 H.I.V -- 479
Child-8 H. Pylori -- 480
Child-8 Malaria -- 481
Child-8 Hep B -- 482
Child-8 Pregnancy -- 490
Child-8 Primary Glucose Fasting -- 505
Child-8 Glucose Level -- 506
Image Field #1 -- 131
Prescription-1 PT Name -- 307
Prescription-1 Name -- 291
Prescription-1 SIG -- 292
Prescription-1 Quantity -- 293
Prescription-2 PT Name -- 308
Prescription-2 Name -- 297
Prescription-2 SIG -- 295
Prescription-2 Quantity -- 296
Prescription-3 PT Name -- 309
Prescription-3 Name -- 298
Prescription-3 SIG -- 299
Prescription-3 Quantity -- 300
Prescription-4 PT Name -- 310
Prescription-4 Name -- 301
Prescription-4 SIG -- 302
Prescription-4 Quantity -- 303
Prescription-5 PT Name -- 311
Prescription-5 Name -- 304
Prescription-5 SIG -- 305
Prescription-5 Quantity -- 306
Prescription-6 PT Name -- 320
Prescription-6 Name -- 321
Prescription-6 Quantity -- 322
Prescription-6 SIG -- 323
Prescription-7 PT Name -- 324
Prescription-7 Name -- 325
Prescription-7 Quantity -- 326
Prescription-7 SIG -- 327
Prescription-8 PT Name -- 328
Prescription-8 Name -- 329
Prescription-8 Quantity -- 330
Prescription-8 SIG -- 331
Prescription-9 PT Name -- 332
Prescription-9 Name -- 333
Prescription-9 Quantity -- 334
Prescription-9 SIG -- 335
Prescription-10 PT Name -- 336
Prescription-10 Name -- 337
Prescription-10 Quantity -- 338
Prescription-10 SIG -- 339
Prescription-11 PT Name -- 340
Prescription-11 Name -- 341
Prescription-11 Quantity -- 342
Prescription-11 SIG -- 343
Prescription-12 PT Name -- 344
Prescription-12 Name -- 345
Prescription-12 Quantity -- 346
Prescription-12 SIG -- 347
Prescription-13 PT Name -- 348
Prescription-13 Name -- 349
Prescription-13 Quantity -- 350
Prescription-13 SIG -- 351
Prescription-14 PT Name -- 352
Prescription-14 Name -- 353
Prescription-14 Quantity -- 354
Prescription-14 SIG -- 355
Prescription-15 PT Name -- 356
Prescription-15 Name -- 357
Prescription-15 Quantity -- 358
Prescription-15 SIG -- 359
Prescription-16 PT Name -- 360
Prescription-16 Name -- 361
Prescription-16 Quantity -- 362
Prescription-16 SIG -- 363
Prescription-17 PT Name -- 364
Prescription-17 Name -- 365
Prescription-17 Quantity -- 366
Prescription-17 SIG -- 367
Prescription-18 PT Name -- 368
Prescription-18 Name -- 369
Prescription-18 Quantity -- 370
Prescription-18 SIG -- 371
Prescription-19 PT Name -- 372
Prescription-19 Name -- 373
Prescription-19 Quantity -- 374
Prescription-19 SIG -- 375
Prescription-20 PT Name -- 376
Prescription-20 Name -- 377
Prescription-20 Quantity -- 378
Prescription-20 SIG -- 379
Prescription-21 PT Name -- 380
Prescription-21 Name -- 381
Prescription-21 Quantity -- 382
Prescription-21 SIG -- 383
Prescription-22 PT Name -- 384
Prescription-22 Name -- 385
Prescription-22 Quantity -- 386
Prescription-22 SIG -- 387
Prescription-23 PT Name -- 388
Prescription-23 Name -- 389
Prescription-23 Quantity -- 390
Prescription-23 SIG -- 391
Prescription-24 PT Name -- 392
Prescription-24 Name -- 393
Prescription-24 Quantity -- 394
Prescription-24 SIG -- 395
Prescription-25 PT Name -- 396
Prescription-25 Name -- 397
Prescription-25 Quantity -- 398
Prescription-25 SIG -- 399
Diagnosis-Primary -- 400
Diagnosis-1 -- 401
Diagnosis-2 -- 402
Diagnosis-3 -- 403
Diagnosis-4 -- 404
Diagnosis-5 -- 405
Diagnosis-6 -- 406
Diagnosis-7 -- 407
Diagnosis-8 -- 408
Diagnosis-9 -- 409
Diagnosis-10 -- 410
Diagnosis-11 -- 411
